# Supplementary material for: Metabolic Imaging of Advanced Basal Cell Carcinoma Treated with Sonidegib: A Retrospective Case Series Study
Source: J Clin Med. 2024 Aug 27;13(17):5087. doi: 10.3390/jcm13175087 (PMC11396429; doi:10.3390/jcm13175087)
Supplement: Supplementary file 1 [file jcm-13-05087-s001.zip]

Archive with 1 entries (1 files):
- jcm-3131142-supplementary.pdf
